# Supplementary material for: Effects of aging on otolith morphology and functions in mice
Source: Front Neurosci. 2024 Oct 16;18:1466514. doi: 10.3389/fnins.2024.1466514 (PMC11521974; doi:10.3389/fnins.2024.1466514)
Supplement: Supplementary file 2 [file Data_Sheet_2.XLSX]

## Sheet: Sheet1
the volume of otolith in micro-CT
sex	age(week)	utricle_volume	saccule_volume
F	8	7.83e-06	1.2375e-05
F	8	8.027e-06	1.0594e-05
F	8	8.248e-06	9.43e-06
F	8	7.867e-06	6.694e-06
F	8	5.912e-06	1.0418e-05
F	8	7.905e-06	9.937e-06
F	8	6.731e-06	9.798e-06
F	8	7.672e-06	9.694e-06
F	8	7.278e-06	1.2402e-05
F	8	9.46e-06	9.205e-06
M	8	7.965e-06	1.336e-05
M	8	7.591e-06	1.0458e-05
M	8	6.686e-06	7.234e-06
M	8	7.271e-06	1.1488e-05
M	8	7.961e-06	8.785e-06
M	8	9.541e-06	8.347e-06
M	8	1.0144e-05	9.74e-06
M	8	7.797e-06	1.3343e-05
M	8	7.269e-06	1.0202e-05
M	8	7.443e-06	1.1989e-05
F	117	9.072e-06	1.0128e-05
F	117	8.732e-06	7.819e-06
F	117	6.117e-06	7.014e-06
F	117	1.0666e-05	1.3119e-05
F	117	6.588e-06	1.1678e-05
F	117	9.215e-06	1.3068e-05
F	117	1.1131e-05	4.587e-06
F	117	6.461e-06	1.1189e-05
F	117	7.613e-06	6.776e-06
F	117	9.22e-06	9.478e-06
M	117	8.049e-06	1.0123e-05
M	117	9.062e-06	9.978e-06
M	117	8.799e-06	1.3339e-05
M	117	7.039e-06	9.185e-06
M	117	9.447e-06	7.444e-06
M	117	9.953e-06	1.0913e-05
M	117	8.504e-06	8.95e-06
M	117	7.185e-06	1.1312e-05

## Sheet: Sheet2
the CT number of otolith in micro-CT
sex	age(week)	utricle_CTnumber	saccule_CTnumber
F	8	1676	1282
F	8	1361	1166
F	8	1580	1326
F	8	1602	1606
F	8	1842	1402
F	8	1472	1255
F	8	1799	1356
F	8	1557	1336
F	8	1738	1312
F	8	1717	1458
M	8	1563	1318
M	8	1420	1243
M	8	1721	1452
M	8	1583	1255
M	8	1535	1392
M	8	1564	1379
M	8	1423	1444
M	8	1626	1268
M	8	1618	1314
M	8	1390	1090
F	117	1137	1277
F	117	1248	1306
F	117	1116	1361
F	117	1009	1186
F	117	1427	1346
F	117	1368	1376
F	117	1086	1461
F	117	1261	1219
F	117	1688	1528
F	117	1527	1397
M	117	1385	1177
M	117	1202	1277
M	117	808.5	1039
M	117	1462	1089
M	117	1433	1321
M	117	1145	1234
M	117	1411	1057
M	117	1239	982.1

## Sheet: Sheet3
the volume of the newly detected part at the boundary between the striola and extrastriola of the utricle
sex	age(week)	volume
F	8	1.86e-07
F	8	2.99e-07
F	8	2.79e-07
F	8	2.66e-07
F	8	2.16e-07
F	8	1.74e-07
F	8	1.58e-07
F	8	1.89e-07
F	8	2.83e-07
F	8	2.49e-07
M	8	1.66e-07
M	8	8.9e-08
M	8	2.31e-07
M	8	2.06e-07
M	8	2.79e-07
M	8	2.89e-07
M	8	1.5e-07
M	8	1.03e-07
M	8	2.23e-07
M	8	2.03e-07
F	117	2.01e-07
F	117	2.74e-07
F	117	2.69e-07
F	117	1.39e-07
F	117	5.46e-07
F	117	4.73e-07
F	117	7.16e-07
F	117	5.25e-07
F	117	1.92e-07
F	117	2.25e-07
M	117	2.61e-07
M	117	2.74e-07
M	117	1.1e-07
M	117	1.97e-07
M	117	4.55e-07
M	117	1.37e-07
M	117	2.33e-07
M	117	2.9e-07
