# Supplementary material for: Effects of aging on otolith morphology and functions in mice
Source: Front Neurosci. 2024 Oct 16;18:1466514. doi: 10.3389/fnins.2024.1466514 (PMC11521974; doi:10.3389/fnins.2024.1466514)
Supplement: Supplementary file 3 [file Data_Sheet_3.XLSX]

## Sheet: Sheet1
the angle between the lateral extrastriola (LES) and the basal plane of the striola
age	otolith layer angle
8	38
8	39
8	28
8	37
8	40
50	22
50	20
50	37
50	18
50	25
