# Supplementary material for: Effects of aging on otolith morphology and functions in mice
Source: Front Neurosci. 2024 Oct 16;18:1466514. doi: 10.3389/fnins.2024.1466514 (PMC11521974; doi:10.3389/fnins.2024.1466514)
Supplement: Supplementary file 4 [file Data_Sheet_4.XLSX]

## Sheet: Sheet1
the otolith function index in lateral linear acceleration
yaer	sex	index in 1.3G	index in 0.7G
8	F	34.2	16.6717
8	F	34.97	17.8433
8	F	23.8833	12.8217
8	F	27.3483	12.1967
8	F	30.65	15.2483
8	F	18.325	8.58767
8	F	23.73	11.9033
8	F	24.3683	10.6867
8	F	30.1442	18.5717
8	F	19.5733	12.4433
108	F	14.6367	9.98667
108	F	19.4083	8.00667
108	F	19.7167	8.89
108	F	20.6917	11.3783
108	F	13.82	9.1
108	F	24.855	9.885
108	F	30.2567	17.025
108	F	24.475	12.1433
108	F	16.6333	7.46667
108	F	24.4683	18.2233
8	M	16.9017	8.82667
8	M	20.72	10.7167
8	M	24.1783	15.0617
8	M	19.49	12.45
8	M	19.7883	11.0567
8	M	18.415	15.2283
8	M	19.2167	11.2633
8	M	21.8483	11.9983
8	M	28.49	14.3483
8	M	17.2533	6.32833
108	M	15.0133	10.0817
108	M	18.3867	9.43
108	M	35.2617	16.1483
108	M	10.32	5.14667
108	M	21.4967	10.8083
108	M	11.75	8.4525
108	M	18.57	10.8433
108	M	12.47	5.885
108	M	17.555	3.71667
108	M	12.3683	7.54

## Sheet: Sheet2
the otolith function index in longitudinal acceleration
yaer	sex	index in 1.3G	index in 0.7G
8	F	15.9883	14.81
8	F	14.5055	10.1933
8	F	11.47	7.825
8	F	11.115	7.36
8	F	22.7083	14.885
8	F	9.92	7.695
8	F	12.125	8.46333
8	F	12.8383	7.3925
8	F	16.2617	9.815
8	F	18.525	11.0675
108	F	12.2883	9.095
108	F	19.915	15.6117
108	F	10.145	9.52667
108	F	12.33	10.2225
108	F	8.96333	8.12167
108	F	10.8567	7.415
108	F	13.17	10.4775
108	F	12.6417	7.14667
108	F	8.83	5.795
108	F	10.2967	8.66333
8	M	11.505	6.91167
8	M	8.865	7.32
8	M	18.0183	9.04833
8	M	11.0267	8.18167
8	M	8.82167	6.16167
8	M	11.695	7.9975
8	M	11.0017	6.25167
8	M	11.705	7.99833
8	M	10.5967	6.5
8	M	8.25667	7.54833
108	M	6.3825	5.85167
108	M	13.0125	10.31
108	M	18.605	4.9
108	M	7.485	4.365
108	M	12.0933	8.855
108	M	15.185	7.0725
108	M	6.34333	4.8275
108	M	4.40333	4.5225
108	M	7.4975	4.44
108	M	13.735	10.4425
