# Supplementary material for: Effects of aging on otolith morphology and functions in mice
Source: Front Neurosci. 2024 Oct 16;18:1466514. doi: 10.3389/fnins.2024.1466514 (PMC11521974; doi:10.3389/fnins.2024.1466514)
Supplement: Supplementary file 5 [file Data_Sheet_5.XLSX]

## Sheet: Sheet1
utricle volume
right ear
tissue slide	mCT image
446.091	2000
1929.84	6000
3343.96	6000
5228.29	10000
13872.5	8000
6182	7000
5495.58	7000
6783.23	6000
6650.21	6000
7145.27	5000
5870.27	6000
5831.28	7000
7794.51	5000
7213.41	8000
7212.21	6000
5316.56	6000
5147.12	7000
4304.39	4000
3712.86	8000
4814.71	9000
4302.64	11000
4579.94	10000
4239.75	12000
5225.31	12000
4541.74	10000
4400.07	8000
3728.84	6000
2857	4000
2290.19	4000
2502.54	4000
1892.08	2000
1868.59	1000
1936.15	1000
1819.07	700
1208.78	800
1067.56	900
598.388	500

## Sheet: Sheet2
saccule volume
right ear
tissue slide	mCT image
2622.81	4000
2860.05	5000
2813.51	3000
3168.96	6000
3901.23	7000
3851.95	11000
2560.63	12000
3030.21	7000
2720.99	6000
3370.88	4000
3596.02	5000
4090.74	5000
3412.96	12000
3679.84	14000
3762.38	14000
3602.37	12000
3798.01	10000
3659.98	11000
4133.13	15000
3593.9	19000
4049.45	12000
6695.2	17000
5781.14	17000
5350.1	22000
4281.82	19000
5477.78	16000
4484.26	17000
3519.03	17000
3555.76	14000
4276.85	12000
4337.55	15000
4240.02	11000
3876.85	16000
3694.72	15000
2507.51	12000
2806.21	12000
2083.44	13000
2098.66	8000
1956.79	12000
1352.16	6000
1861.52	5000
1605.04	4000
1027.78	7000
984.465	6000
642.181	8000
853.909	4000
691.152	5000

## Sheet: Sheet3
utricle volume
left ear
tissue slide	mCT image
3601.65	8000
6942.18	14000
7908.85	15000
7717.8	15000
7892.04	18000
6206.48	19000
6741.36	23000
8404.9	21000
6311.25	26000
6321.6	19000
6864.71	17000
7537.35	16000
6611.21	13000
7192.39	13000
6983.33	19000
6335.7	21000
4774.07	12000
4458.74	19000
3719.96	13000
4800	16000
4289.92	15000
4467.49	14000
2263.58	21000
3010.6	20000
3060.19	20000
1377.47	11000
2818.35	13000
1243.52	14000
1388.2	11000
801.44	11000
1448.56	13000
511.934	11000

## Sheet: Sheet4
saccule volume
left ear
tissue slide	mCT image
503.601	600
1304.12	4000
1994.55	7000
1553.29	3000
2758.95	6000
3175.1	7000
3749.79	5000
2963.92	6000
4090.81	9000
3504.42	9000
4019.75	12000
4632.99	12000
3759.64	10000
4073.66	16000
4674.9	17000
3835.19	16000
4045.99	14000
4029.22	12000
3890.84	12000
3772.84	9000
3832	12000
4459.36	11000
4059.05	12000
4771.19	12000
4297.63	15000
4673.9	12000
5106.17	12000
5887.35	13000
5856.79	11000
4951.13	9000
3914.51	10000
3366.32	11000
4172.05	10000
4831.1	11000
4036.59	12000
3844.86	12000
3512.35	11000
2655.04	11000
3219.75	10000
2912.04	13000
2354.9	9000
2936.83	7000
3135.53	6000
2074.69	5000
712.517	4000
1087.55	5000
1204.73	3000
865.123	2000
1730.56	2000
1384.05	2000
830.144	1000
643.313	400
157.922	100
