# Supplementary material for: Effects of aging on otolith morphology and functions in mice
Source: Front Neurosci. 2024 Oct 16;18:1466514. doi: 10.3389/fnins.2024.1466514 (PMC11521974; doi:10.3389/fnins.2024.1466514)
Supplement: Supplementary file 6 [file Data_Sheet_6.XLSX]

## Sheet: Sheet1
utricle volume
right ear
tissue slide	mCT image
48.1139	3000
3198.97	7000
5043.52	5000
5863.17	6000
4573.87	6000
4123.25	6000
3576.44	8000
3799.18	8000
2854.94	5000
4483.64	9000
4280.14	8000
4885.7	10000
4176.23	7000
5015.81	9000
5222.33	9000
5675.31	7000
5209.57	7000
4195.68	8000
4582.82	4000
3384.57	4000
4284.67	4000
4236.11	9000
3934.98	8000
3754.32	7000
3578.81	8000
4526.75	13000
4166.67	13000
3316.87	9000
2675.41	7000
2674.69	7000
2792.08	8000
2502.98	8000
1933.13	6000
1262.31	7000
1692.52	9000
1690.02	8000
1233.44	9000
623.354	8000
811.626	5000

## Sheet: Sheet2
saccule volume
right ear
tissue slide	mCT image
1625.1	5000
2040.43	4000
2310.73	5000
2844.75	7000
3292.59	10000
3415.64	21000
3719.72	20000
3832.41	17000
4643.52	20000
3899.97	16000
4722.43	16000
4718.96	19000
3198.56	19000
3172.77	21000
3719.65	16000
3795.54	19000
4330.45	17000
3913.79	17000
3371.3	12000
3856.1	10000
4728.4	9000
4052.88	9000
4722.94	10000
5182.92	8000
6078.91	8000
5700.41	8000
4600.72	9000
4637.83	7000
4193.42	9000
2955.69	8000
2700.62	8000
3425	7000
3113.89	5000
2215.53	6000
1993	5000
2272.94	5000
1691.67	4000
1540.12	3000
1580.35	2000
1305.04	2000
1538.07	1000
951.749	800
1084.05	700
728.601	700
996.502	600
597.634	400
439.163	300
104.835	300

## Sheet: Sheet3
utricle volume
left ear
tissue slide	mCT image
8255.66	13000
9043.76	12000
7665.81	11000
5774.59	11000
5565.64	9000
6312.65	8000
5261.63	7000
5622.53	6000
5158.16	5000
5072.94	4000
4708.54	7000
4729.73	8000
4687	4000
4345.27	3000
3920.99	5000
3319.14	6000
3819.24	7000
4129.53	7000
3987.55	7000
4596.78	8000
5044.44	8000
4312.96	6000
4613.82	8000
4432.44	8000
2752.37	5000
3098.35	6000
3171.02	12000
3239.51	10000
2668.18	5000
1747.22	8000
1931.89	7000
1110.19	5000
921.399	3000
104.321	4000
717.49	2000
448.765	1000

## Sheet: Sheet4
saccule volume
left ear
tissue slide	mCT image
5736.93	8000
4376.34	8000
4527.67	8000
4252.26	8000
3492.7	10000
3222.63	9000
3999.9	8000
4539.81	6000
3943.9	8000
3935.7	7000
3622.26	7000
3226.06	9000
3876.58	9000
3215.57	7000
4045.51	7000
3395.16	9000
4058.95	5000
2392.18	4000
3376.75	7000
3792.7	5000
3686.73	5000
4000.93	3000
3816.98	6000
3500	4000
3796.71	4000
3506.45	5000
2700.21	6000
2259.36	6000
1342.28	7000
1898.77	5000
1742.7	5000
1648.77	3000
1584.26	3000
1760.19	2000
1577.37	1000
1234.98	2000
1121.91	1000
705.59	1000
525.754	1000
451.852	400
518.553	400
238.032	400
231.79	400
159.499	400
76.2346	400
