# Supplementary material for: Effects of aging on otolith morphology and functions in mice
Source: Front Neurosci. 2024 Oct 16;18:1466514. doi: 10.3389/fnins.2024.1466514 (PMC11521974; doi:10.3389/fnins.2024.1466514)
Supplement: Supplementary file 7 [file Data_Sheet_7.XLSX]

## Sheet: Sheet1
the volume of otolith in micro-CT
age	utricle_volume	saccule_volume
8	7.83	12.375
8	8.027	10.594
8	8.248	9.43
8	7.867	6.694
8	5.912	10.418
8	7.905	9.937
8	6.731	9.798
8	7.672	9.694
8	7.278	12.402
8	9.46	9.205
56	9.352	10.2
56	8.838	10.708
56	6.98	6.692
56	8.768	9.368
56	9.843	7.893
56	7.346	9.86
56	6.652	8.208
56	7.062	11.119

## Sheet: Sheet2
the CT number of otolith in micro-CT
age	utricle_CTnumber	saccule_CTnumber
8	1676	1282
8	1361	1166
8	1580	1326
8	1602	1606
8	1842	1402
8	1472	1255
8	1799	1356
8	1557	1336
8	1738	1312
8	1717	1458
56	1499.59	1271.34
56	1452.7	1293.37
56	1390.55	1486.03
56	1471.34	1363.43
56	1402.98	1298.45
56	1742.55	1395.63
56	1539.71	1340.26
56	1520.5	1213.7
