# Supplementary material for: Effects of aging on otolith morphology and functions in mice
Source: Front Neurosci. 2024 Oct 16;18:1466514. doi: 10.3389/fnins.2024.1466514 (PMC11521974; doi:10.3389/fnins.2024.1466514)
Supplement: Supplementary file 8 [file Data_Sheet_8.XLSX]

## Sheet: Sheet1
the otolith function index in lateral linear acceleration
age	index in 1.3G	index in 0.7G
8	34.2	16.6717
8	34.97	17.8433
8	23.8833	12.8217
8	27.3483	12.1967
8	30.65	15.2483
8	18.325	8.58767
8	23.73	11.9033
8	24.3683	10.6867
8	30.1442	18.5717
8	19.5733	12.4433
56	28.1932	18.3518
56	37.7402	18.3134
56	18.3538	12.4158
56	12.2392	10.0858

## Sheet: Sheet2
the otolith function index in longitudinal acceleration
age	index in 1.3G	index in 0.7G
8	15.9883	14.81
8	14.5055	10.1933
8	11.47	7.825
8	11.115	7.36
8	22.7083	14.885
8	9.92	7.695
8	12.125	8.46333
8	12.8383	7.3925
8	16.2617	9.815
8	18.525	11.0675
56	14.9951	12.2549
56	10.5623	7.76291
56	11.7637	5.86429
56	5.22093	4.79761
